# Supplementary material for: Pike: OTU-Level Analysis for Oxford Nanopore Amplicon Metagenomics
Source: Int J Mol Sci. 2025 Apr 28;26(9):4168. doi: 10.3390/ijms26094168 (PMC12071631; doi:10.3390/ijms26094168)
Supplement: Supplementary file 1 [file ijms-26-04168-s001.zip]

Archive with 3 entries (3 files):
- Supplementary_NEW/PIKE_Supplementary_2.pdf
- Supplementary_NEW/Supplementary_1.pdf
- Supplementary_NEW/Supplementary_3.pdf
